# Supplementary material for: Dietary Nucleotides Retard Oxidative Stress-Induced Senescence of Human Umbilical Vein Endothelial Cells
Source: Nutrients. 2021 Sep 20;13(9):3279. doi: 10.3390/nu13093279 (PMC8472005; doi:10.3390/nu13093279)
Supplement: Supplementary file 1 [file nutrients-13-03279-s001.zip]

Archive with 1 entries (1 files):
- nutrients-1348363-SI.pdf
